# Supplementary material for: Activation/Inhibition of Gene Expression Caused by Alcohols: Relationship with the Viscoelastic Property of a DNA Molecule
Source: Polymers (Basel). 2022 Dec 28;15(1):149. doi: 10.3390/polym15010149 (PMC9823369; doi:10.3390/polym15010149)
Supplement: Supplementary file 1 [file polymers-15-00149-s001.zip]

Archive with 1 entries (1 files):
- polymers-2014053-supplementary.pdf
